# Supplementary material for: Entrepreneurs’ Opportunities: From Exploratory learning to Entrepreneurial Improvisation
Source: PLoS One. 2026 Feb 17;21(2):e0342551. doi: 10.1371/journal.pone.0342551 (PMC12912571; doi:10.1371/journal.pone.0342551)
Supplement: S1 File — (XLSX) [file pone.0342551.s001.xlsx]

## Sheet: data
EL	ED	RTP	OI	EI
4.66667	2.33333	3.83333	2.66667	5
3.66667	4.33333	3.83333	2.66667	5
4.33333	4.33333	3.33333	3.33333	5
2.66667	4	3.66667	3.33333	5
2.83333	4	3.33333	3.33333	5
3.83333	5	3.83333	3.66667	5
4	4	3.5	4	5
5	5	5	4	5
5	5	3	4	5
3.83333	5	5	3.66667	5
5	5	5	3.66667	5
5	5	5	3.66667	5
4.5	5	5	3.66667	5
5	5	4.66667	3.66667	5
5	5	5	4	5
5	5	5	3.66667	5
5	5	5	4	5
5	5	3.83333	4.33333	5
5	4.66667	3.66667	4	5
5	5	5	4	5
5	5	5	4	5
5	5	5	4	5
5	5	5	4.33333	5
4.5	5	3	4.33333	5
4.83333	3.66667	3.83333	4	5
4.5	5	4.33333	4.33333	5
4.5	5	3.66667	4.33333	5
4.66667	3.66667	2.83333	4.33333	5
5	5	4	4.33333	5
4.5	5	2.66667	4.66667	5
4	3.66667	3.66667	5	5
4.16667	4.66667	3.66667	3	4.85714
4.16667	5	4.16667	3.33333	4.85714
3.66667	5	3.16667	2.66667	4.85714
4.5	4.33333	3.16667	3.33333	4.85714
4.66667	4.66667	3	3.66667	4.85714
4.83333	4.66667	3.83333	4	4.85714
4.83333	5	3.5	4	4.85714
4.66667	5	5	4.33333	4.85714
4.33333	5	4.5	4	4.85714
4.83333	5	3.33333	4	4.85714
4.66667	4.33333	2.83333	4	4.85714
4.66667	5	3.33333	4.33333	4.85714
4.16667	5	4.66667	4.33333	4.85714
4.5	5	4	4.33333	4.85714
4.83333	4.33333	3.16667	5	4.85714
3.5	4	3.66667	3.33333	4.71429
3.5	4	3.83333	3.33333	4.71429
4.16667	4.33333	3.5	3.66667	4.71429
4.16667	3.66667	3.16667	3.66667	4.71429
4.66667	3.33333	3.83333	4	4.71429
4.16667	5	4.5	4	4.71429
4.16667	5	3.66667	3.33333	4.57143
5	5	3.33333	3.33333	4.57143
4.66667	4.66667	3.16667	3.33333	4.57143
4.66667	4	2.16667	3.66667	4.57143
4.5	4.33333	3.16667	3.66667	4.57143
3.66667	5	3.66667	3.66667	4.57143
4.16667	3.66667	3	4	4.57143
4.5	3	2.66667	4	4.57143
4	4	2.83333	3.66667	4.57143
4	5	4.16667	3.66667	4.57143
4.5	4.33333	3	3.66667	4.57143
4.33333	5	3	4	4.57143
4.16667	4	3.16667	4	4.57143
3.83333	4.66667	3.33333	4	4.57143
4.16667	5	4	4	4.57143
2.5	1.66667	3	5	4.57143
3.83333	3.66667	3.5	3	4.42857
3.16667	4	3.33333	3.33333	4.42857
3.83333	4	4	3.33333	4.42857
4.5	3.66667	3.16667	3.66667	4.42857
4.66667	4	2.5	3.66667	4.42857
3.66667	5	4.5	3.66667	4.42857
4.66667	5	4.16667	3.66667	4.42857
5	4.33333	3.83333	4.33333	4.42857
3.83333	4.33333	4	4	4.42857
5	4.66667	3.33333	4.33333	4.42857
4.5	5	4	4.66667	4.42857
5	4.33333	3.16667	3.66667	4.28571
3.5	5	3.16667	3.33333	4.28571
4.33333	4.33333	3	3.33333	4.28571
3.33333	5	3.83333	3.33333	4.28571
4.33333	3.66667	3	3.66667	4.28571
4	5	3.83333	3.66667	4.28571
4.16667	4.66667	3.66667	3.66667	4.28571
4.33333	5	4	4.33333	4.28571
4.83333	4	2.66667	4	4.28571
4.16667	4.33333	3.16667	4	4.28571
4.5	4.66667	3.83333	4	4.28571
4.5	4.33333	3.16667	4.33333	4.28571
3.16667	4.66667	4.5	4.33333	4.28571
3.83333	4.33333	3	2.33333	4.14286
4.33333	5	4	3.33333	4.14286
3.66667	4	3.66667	3.33333	4.14286
4.16667	3.66667	3.16667	3.33333	4.14286
2.66667	5	3.66667	3.33333	4.14286
4.5	4.33333	4	3.33333	4.14286
4.33333	4	3.5	3.66667	4.14286
4.33333	4.33333	2.83333	3.66667	4.14286
4.33333	4.33333	3.33333	3.66667	4.14286
3.66667	4	3.33333	3.66667	4.14286
4.83333	5	4.16667	3.66667	4.14286
4	4	4.33333	3.66667	4.14286
4	5	3.5	4	4.14286
3.66667	3.33333	3.5	4	4.14286
4.33333	5	3.33333	4.66667	4.14286
4.83333	3.66667	3.5	4.66667	4.14286
4.33333	4	3.83333	4.66667	4.14286
4.83333	5	3.5	5	4.14286
3.33333	4.33333	3.16667	2.66667	4
4.16667	3.33333	3.5	2.66667	4
3.83333	4.66667	3.33333	2.33333	4
4.33333	4.66667	3.5	3	4
5	5	2.83333	3	4
3	3.33333	3.33333	3	4
3.66667	4.66667	3.5	3	4
4	3	3.33333	3	4
3.66667	3	3.5	3	4
3.66667	3	3.83333	3	4
3.5	4.33333	3.66667	3	4
3.33333	3.33333	2.5	3.33333	4
3.33333	3.66667	2.66667	3	4
5	5	4	3	4
3.5	4	3.33333	3	4
3.33333	3.66667	3.5	3	4
3.5	5	3	3.33333	4
4.16667	4	3.5	3.33333	4
3.83333	3	3.16667	3.33333	4
3.33333	4	3.66667	3.33333	4
4.33333	4	3	3.33333	4
4.33333	4	3.66667	3.33333	4
4.16667	4	3	3.33333	4
3.66667	5	4	3.33333	4
2.83333	4	4	3.33333	4
4.5	5	1.5	3.33333	4
3	4	4	3.33333	4
4	4	3	3.33333	4
4.66667	4	3.66667	3.33333	4
3.33333	4.33333	3.66667	3.33333	4
4.33333	4	4	3.33333	4
4	4	3.83333	3.66667	4
3.83333	3.33333	3.33333	3.33333	4
4	4	4	3.33333	4
4.5	4	4	3	4
3.16667	4.66667	2.83333	3.66667	4
4.66667	4	4	3.66667	4
5	5	4.33333	3.33333	4
4.66667	5	4	3.33333	4
4	4	4	3.33333	4
4	5	4.5	3.33333	4
3.33333	4.66667	2.66667	3.33333	4
4	4	3.66667	3.33333	4
3.16667	4	2.83333	3.33333	4
4.83333	3.66667	3.33333	3.33333	4
4.33333	5	3.16667	3.33333	4
5	3	2.83333	3.33333	4
4	4	4	3.33333	4
3.83333	4	3.66667	3.33333	4
5	4.33333	3.16667	3.33333	4
3.5	4	3.66667	3.33333	4
4	4	3.16667	3.66667	4
4.33333	3.66667	2.66667	3.66667	4
4	4	3.33333	3.66667	4
4	3.66667	3.66667	3.66667	4
4.16667	5	4	3.66667	4
4.33333	4.66667	3.5	3.66667	4
3.83333	4	2.83333	4	4
3.66667	3.66667	2.83333	3.66667	4
3.83333	3.33333	3.5	3.66667	4
4	4	4	3.66667	4
4.33333	4	3.66667	4	4
3.83333	4	3.5	4	4
4	3.33333	2.66667	4	4
4	4	3.33333	4	4
3.33333	4	2.66667	4	4
3.83333	4	3.83333	4	4
4	3.66667	3	4	4
4	3.33333	3.83333	4	4
4.33333	5	3.66667	4	4
3.66667	4.33333	3.5	4.33333	4
3.33333	3	3	4.33333	4
3.16667	4	3.5	4.66667	4
3.33333	4	3.66667	5	4
4.16667	3	2.66667	2.66667	3.85714
3.66667	4	3.5	2.33333	3.85714
4	4	2.83333	3	3.85714
4.16667	4	3	3	3.85714
3.66667	4	4	3.33333	3.85714
4	4	3.66667	3.33333	3.85714
3.66667	4	2.33333	3.33333	3.85714
5	5	4	3.33333	3.85714
4	4.33333	3.33333	3.33333	3.85714
3.5	4	3.66667	3.33333	3.85714
4.5	3.33333	2.5	3.33333	3.85714
4.83333	5	3.33333	3.33333	3.85714
3.33333	3.66667	4.16667	3.33333	3.85714
3.66667	4	3.5	3.33333	3.85714
3.83333	3.33333	3.5	3.33333	3.85714
3.33333	3.66667	3.16667	3.66667	3.85714
3.5	4	3.66667	3.66667	3.85714
4.33333	4.33333	3.66667	3.66667	3.85714
3.83333	4.66667	3	3.66667	3.85714
3.5	4	2.83333	4	3.85714
3.16667	4	2.66667	4.33333	3.85714
4.16667	4	2.83333	2.66667	3.71429
3.66667	4.33333	3	2.66667	3.71429
4	4.33333	3	3	3.71429
3	3.33333	2.83333	3	3.71429
3.66667	4	3.16667	3	3.71429
3.66667	3.33333	3.33333	3	3.71429
4	4	3.16667	3	3.71429
3.5	3.66667	3.83333	3	3.71429
3.66667	4.33333	4	3.33333	3.71429
2.83333	3.33333	2.83333	3.33333	3.71429
4	4	3.33333	3.33333	3.71429
3.5	3.66667	3.33333	3.33333	3.71429
4	3.66667	3.83333	3.33333	3.71429
4	4	3.33333	3.33333	3.71429
3.83333	3.33333	3	3.33333	3.71429
4.16667	4	3.5	3.33333	3.71429
4.66667	4	2.5	3.33333	3.71429
2.83333	3.66667	2.83333	3.33333	3.71429
3.83333	4.33333	3.16667	3.66667	3.71429
3.83333	4	3.66667	3.66667	3.71429
3.66667	3.66667	2.66667	3.66667	3.71429
3.5	3.66667	3.33333	3.66667	3.71429
3.33333	3.66667	3.5	4	3.71429
3.5	3.33333	3	4	3.71429
3.66667	3.66667	3	4	3.71429
3.33333	3.66667	3.66667	4	3.71429
3.83333	3.33333	3.66667	4	3.71429
4.33333	4.33333	3.33333	4.33333	3.71429
3.66667	5	3.66667	4.66667	3.71429
2.83333	3.66667	2.33333	2.66667	3.57143
4	4.33333	2.83333	2.33333	3.57143
4	3.33333	3.16667	3	3.57143
2.5	3	3	3	3.57143
1.83333	4	3.83333	3	3.57143
3.83333	4	3.5	3	3.57143
3.66667	3.33333	3.16667	3	3.57143
3	4	2.66667	3	3.57143
3.33333	4.33333	3.83333	3.33333	3.57143
3.33333	4	3.5	3	3.57143
2.66667	4	2.66667	3	3.57143
4.33333	4	3.83333	3	3.57143
3.83333	4	2.83333	3.33333	3.57143
3.83333	3.33333	2.66667	3.33333	3.57143
3.83333	4	2.66667	3.33333	3.57143
2.5	3.33333	2.66667	3.33333	3.57143
4	3.66667	3.66667	3.33333	3.57143
3.83333	4	3.16667	3.33333	3.57143
5	3.33333	3.66667	3.66667	3.57143
4.5	3.33333	2.66667	3.66667	3.57143
4	2.66667	3.33333	3.66667	3.57143
4	3.33333	2.83333	4	3.57143
4.33333	5	2.33333	3	3.42857
4	3.33333	3.16667	3	3.42857
3.5	5	3	3	3.42857
2.66667	2.66667	3.16667	3	3.42857
3.33333	3.66667	3.83333	3.33333	3.42857
2.5	3	3.33333	3.33333	3.42857
3.33333	4	3.16667	3.33333	3.42857
3.83333	3.66667	3.33333	3.33333	3.42857
3.66667	3.66667	3.83333	3.33333	3.42857
3.5	3.33333	3.33333	3.33333	3.42857
3	4.33333	4.16667	3.33333	3.42857
3.5	4	3.66667	3.66667	3.42857
3.33333	3	2.83333	3.66667	3.42857
2.83333	4	3.66667	4	3.42857
3.66667	4.33333	3.5	3.66667	3.42857
3.5	3.66667	3.33333	2.66667	3.28571
3.66667	4.66667	3	2.66667	3.28571
3	3.33333	3.33333	2.33333	3.28571
3.66667	3	3.33333	3	3.28571
3.33333	4	3.5	3.33333	3.28571
3.33333	3.33333	2.83333	3.33333	3.28571
2.83333	3.33333	3.66667	3.33333	3.28571
3	3.66667	3.16667	2.66667	3.14286
2.83333	3	2.83333	3.66667	3.14286
3.16667	4	3	2.33333	3
3.83333	3	2.5	2.33333	3
3.33333	3.33333	2.66667	2.66667	3
2.33333	3.33333	3	3	3
2.83333	3	3	3	3
4	4	3.33333	3	3
4.33333	4.33333	3	3	3
3.83333	3	3	3	3
3.83333	3	3	3	3
3.5	3.66667	2.83333	3	3
2.66667	3	3	3	3
2.83333	3	2.5	3	3
3	3	3	3	3
3.33333	3.66667	3.16667	3.33333	3
4	4	2.83333	3.66667	3
4.66667	5	3.83333	3.66667	3
3.5	5	3.66667	4.66667	3
3.33333	4	2.66667	3	2.85714
2.83333	4	2.5	3	2.85714
3	3.66667	3.16667	2.66667	2.71429
1.66667	4	3.5	2.66667	2.71429
1	1	1.33333	2.33333	1
1	1	1	2.66667	1
